# Supplementary material for: Concentration dataset for 4 essential and 5 non-essential elements in fish collected in Arctic and sub-Arctic territories of the Nenets Autonomous and Arkhangelsk regions of Russia
Source: Data Brief. 2019 Oct 18;27:104631. doi: 10.1016/j.dib.2019.104631 (PMC6838401; doi:10.1016/j.dib.2019.104631)
Supplement: Multimedia component 2 [file mmc2.xlsx]

## Sheet: Лист1
		Average , g/month	Average g/year
	Atlantic salmon	830	9960
	Other	110	1320
	Pink salmon	500	6000
	Arctic char	200	2400
	Broad whitefish	340	4080
	Humpback whitefish	780	9360
	European smelt	380	4560
	Navaga	515	6180
	Burbot	215	2580
	Northern pike	870	10440
	Total	4740	56880
			56.88	(kg/year)
		Indiga (n=50)			Nelmin-Nos (n=50)			Krasnoe (n=50)			Summarized (n=150)
		Total, g/month	Average, g/month		Total, g/month	Average, g/month		Total, g/month	Average, g/month		Total, g/month	Average, g/month
	Salmon	3500	70	Salmon	0	0	Salmon	4000	80		7500	50
	Atlantic salmon	71500	1430	Atlantic salmon	13300	266	Atlantic salmon	40000	800		124800	832
	Chum salmon	9000	180	Chum salmon	0	0	Chum salmon	0	0		9000	60
	Pink salmon	60750	1215	Pink salmon	560	11.2	Pink salmon	13700	274		75010	500.067
	Arctic char	23500	470	Arctic char	250	5	Arctic char	6000	120		29750	198.333
	Broad whitefish	15000	300	Broad whitefish	22500	450	Broad whitefish	13500	270		51000	340
	Humpback Whitefish	39500	790	Humpback Whitefish	33500	670	Humpback Whitefish	43800	876		116800	778.667
	European smelt	53900	1078	European smelt	2460	49.2	European smelt	570	11.4		56930	379.533
	Navaga	48600	972	Navaga	15650	313	Navaga	13000	260		77250	515
	Burbot	17800	356	Burbot	5440	108.8	Burbot	9000	180		32240	214.933
	Northern Pike	32450	649	Northern Pike	59100	1182	Northern Pike	38900	778		130450	869.667
	Clupea	200	4	Clupea	0	0	Clupea	0	0		200	1.33333
											(Other)	111.333
